# Supplementary material for: Effect of a High-Fat Diet on the Small-Intestinal Environment and Mucosal Integrity in the Gut-Liver Axis
Source: Cells. 2021 Nov 14;10(11):3168. doi: 10.3390/cells10113168 (PMC8622719; doi:10.3390/cells10113168)
Supplement: Supplementary file 1 [file cells-10-03168-s001.zip]

Archive with 7 entries (7 files):
- Spplementary Table S1 revise.pdf
- Spplementary Table S2 revise.pdf
- Supplementary Figure S1 revise.jpg
- Supplementary Figure S2 revise.jpg
- Supplementary Figure S3 revise.jpg
- Supplementary Figure S4 revise.jpg
- Supplementary Methods S1 revise.pdf
